# Supplementary material for: Ortholog-Finder: A Tool for Constructing an Ortholog Data Set
Source: Genome Biol Evol. 2016 Jan 18;8(2):446–57. doi: 10.1093/gbe/evw005 (PMC4779612; doi:10.1093/gbe/evw005)
Supplement: Supplementary Data [file supp_evw005_suppl_data.zip]

Archive with 4 entries (4 files):
- SupplementaryTable2.pdf
- Horiike_supplementary_manuscript1009.docx
- SupplementaryFig1.pdf
- SupplementaryTable1.pdf
